# Supplementary material for: gapFinisher: A reliable gap filling pipeline for SSPACE-LongRead scaffolder output
Source: PLoS One. 2019 Sep 9;14(9):e0216885. doi: 10.1371/journal.pone.0216885 (PMC6733440; doi:10.1371/journal.pone.0216885)
Supplement: S1 Table — In addition, the performance benchmark statistics are included in the last three columns. (XLSX) [file pone.0216885.s003.xlsx]

## Sheet: S1_Table
				Sequences										Performance
Organism	Assembler	Scaffolder	Gap Filler	Expected	Final	Sum (bp)	N50 length	Gap #	Gap (bp)	Gap %	LCBs*	Indels	Inversions	CLR reads / scaffold	Runtime	Peak RAM use (GB)
E. coli K12 MG1655	SPAdes			1	35	4661027	4640853	0	0	0	4	0	2	-	29 min	3.5
		SSPACE-LR		1	34	4661028	4641005	1	1	2.14545e-07	4	0	2	-	23 min	1.2
			gapFinisher	1	34	4661028	4641005	1	1	2.14545e-07	4	0	2	1	1 min	0.3
			PBJelly	1	34	4661335	4641312	1	1	2.14531e-07	4	0	2	-	1h 28min	3.1
			GMcloser	1	34	4661028	4641005	1	1	2.14545e-07	4	0	2	-	3h 25 min	1
	miniasm			1	1	4793967	4793967	0	0	0	4	0	2	-	3 min	12
E. coli O157:H7	SPAdes			10	87	5547646	3323349	3	3	5.4077e-07	27	5	5	-	40 min	3
		SSPACE-LR		10	50	5568199	3323349	29	18486	0.00331992	23	4	3	-	37 min	1.4
			gapFinisher	10	50	5568974	3323349	13	5750	0.00103251	23	4	3	548	12 h 28 min	0.2
			PBJelly	10	49	5590669	3323349	13	5411	0.000967863	23	4	3	-	3h 22 min	5.6
			GMcloser	10	50	5568199	3323349	28	18634	0.0033465	23	4	3	-	4h 13 min	1.1
	miniasm			10	25	5898494	537223	0	0	0	27	7	7	-	4 min	13
		SSPACE-LR		10	16	5908008	612090	9	9514	0.00161036	23	6	5	-	38 min	1.3
			gapFinisher	10	16	5907537	612090	5	2495	0.000422342	23	6	5	23.6667	10 min	0.2
			PBJelly	10	16	5925577	612150	5	3683	0.000621543	23	6	5	-	2h 6 min	5.8
			GMcloser	10	16	5908008	612090	9	7392	0.00125118	23	6	5	-	3h 59 min	1.1
B. trehalosi	SPAdes			1	51	2376258	274711	2	2	8.41659e-07	30	7	8	-	12 min	2.7
		SSPACE-LR		1	12	2401287	438635	13	2804	0.00116771	21	6	3	-	24 min	0.6
			gapFinisher	1	12	2401265	438599	5	401	0.000166995	21	6	3	173.6	59 min	0.2
			PBJelly	1	11	2412762	1257245	4	28	1.1605e-05	21	6	3	-	1h 03min	1.5
			GMcloser	1	12	2401287	438635	13	2804	0.00116771	21	6	3	-	76 min	0.5
	miniasm			1	17	2510680	221473	0	0	0	30	3	7	-	1 min	6.5
		SSPACE-LR		1	10	2520563	377524	7	9883	0.00392095	21	4	5	-	24 min	0.6
			gapFinisher	1	10	2521341	377524	3	4920	0.00195134	21	4	5	39	17 min	0.2
			PBJelly	1	10	2529003	378677	2	1887	0.000746144	21	4	5	-	1h 05 min	1.5
			GMcloser	1	10	2520563	377524	7	9539	0.00378447	21	4	5	-	73 min	0.6
M. haemolytica	SPAdes			1	112	2664209	101958	35	35	1.31371e-05	40	5	7	-	11 min	2.7
		SSPACE-LR		1	17	2718326	1073880	80	13504	0.00496776	13	4	2	-	23 min	0.7
			gapFinisher	1	17	2717906	1073740	38	4498	0.00165495	13	4	2	252	3 h 46 min	0.2
			PBJelly	1	17	2735092	1078177	45	1156	0.000422655	13	4	2	-	1h 52 min	2
			GMcloser	1	17	2718326	1073880	69	13670	0.005	13	4	2	-	1 h 58 min	0.65
	miniasm			1	10	2926783	378549	0	0	0	40	4	1	-	2 min	6.7
		SSPACE-LR		1	8	2928560	378549	2	1777	0.000606783	13	4	1	-	24 min	0.6
			gapFinisher	1	8	2928834	378549	1	1155	0.000394355	13	4	1	1.5	6 sec	0.2
			PBJelly	1	8	2935736	380443	2	1110	0.000378099	13	4	1	-	1h 22 min	2.4
			GMcloser	1	8	2928560	378549	2	1674	0.000571612	13	4	1	-	1h 55 min	0.65
F. tularensis	SPAdes			3	135	1807729	25688	0	0	0	80	12	18	-	32 min	4.8
		SSPACE-LR		3	58	1855045	56838	97	23176	0.0124935	42	9	9	-	15 min	0.5
			gapFinisher	3	58	1851864	56791	24	11254	0.00607712	42	9	9	953.25	44h 37 min	0.2
			PBJelly	3	28	1892167	380120	28	52	0.00411467	42	9	9	-	1h 48 min	2.7
			GMcloser	3	58	2173335	63394	125	24436	0.0112435	42	9	9	-	49 min	0.5
	miniasm			3	20	2000228	15305	0	0	0	80	5	4	-	1 min	5.3
		SSPACE-LR		3	9	2021978	426098	11	21750	0.0107568	42	4	4	-	23 min	0.5
			gapFinisher	3	9	2021618	425969	7	16843	0.00833145	42	4	4	23.25	7 min	0.2
			PBJelly	3	9	2033224	425957	5	7416	0.00364741	42	4	4	-	1h 01 min	2
			GMcloser	3	9	2021978	426098	11	19947	0.00986509	42	4	4	-	47 min	0.56
S. enterica	SPAdes			4	217	4982997	153597	653	655	0.000131447	49	4	10	-	19 min	2.7
		SSPACE-LR		4	94	5026381	1020795	723	10050	0.00199945	27	3	6	-	13 min	0.5
			gapFinisher	4	94	5028882	1020937	644	2917	0.000580049	27	3	6	317	7 h 26 min	0.2
			PBJelly	4	90	5043631	1294552	688	765	0.000151676	27	3	6	-	1h 44 min	2.9
			GMcloser	4	94	5026167	1020795	620	14759	0.00293643	27	3	6	-	2h 43 min	1
	miniasm			4	16	5373212	735723	0	0	0	49	5	2	-	2 min	13
		SSPACE-LR		4	10	5384667	874322	6	11455	0.00212734	27	5	2	-	33 min	1.2
			gapFinisher	4	10	5384057	874322	2	4641	0.000861989	27	5	2	10.6667	2 min	0.2
			PBJelly	4	10	5391204	874734	3	2446	0.000453702	27	5	2	-	1h 28 min	2.8
			GMcloser	4	10	5384667	874322	6	11372	0.00211192	27	5	2	-	2h 33 min	1
Mammal**	SPAdes			Unknown	236592	2253617865	19739	0	0	0	-	-	-	-	1200 h	524
		SSPACE-LR		Unknown	10143	2462623627	599108	42861	10136364	0.00411608	-	-	-	-	177 h	83.2
			gapFinisher	Unknown	10143	2466785189	601444	40427	6945295	0.00281552	-	-	-	11	38 min	0.2
			PBJelly	Unknown	9986	2504610103	612925	41059	1703559	0.000680169	-	-	-	-	478 h	1262
			GMcloser	Unknown	-	-	-	-	-	-	-	-	-	-	>3122 h	-
	miniasm			Unknown	1314	2460097408	8668858	0	0	0	-	-	-	-	216 h	20.6
		SSPACE-LR 1st run		Unknown	1115	2460626045	9381548	199	528637	0.000214838	-	-	-	-	171 h	83.5
			gapFinisher 1st run	Unknown	1115	2460674964	9381548	129	351878	0.000143001	-	-	-	11	35 min	0.1
			PBJelly 1st run	Unknown	1115	2462063881	9385435	152	314033	0.000127549	-	-	-	-	151h	634.7
			GMcloser 1st run	Unknown	-	-	-	-	-	-	-	-	-	-	-	-
		SSPACE-LR 2nd run		Unknown	1008	2460965525	9562827	236	642439	0.000261052	-	-	-	-	161 h	85.3
			gapFinisher 2nd run	Unknown	1008	2460993827	9562827	218	616617	0.000250556	-	-	-	8	21 min	0.1
			PBJelly 2nd run	Unknown	1008	2461884336	9562882	204	454681	0.000184688	-	-	-	-	162h	640.8
			GMcloser 2nd run	Unknown	-	-	-	-	-	-	-	-	-	-	-	-
*LCB = Locally Collinear Block of progressiveMauve alignment
**unpublished draft genome of a marine mammal from the Phocidae family
