# Supplementary material for: gapFinisher: A reliable gap filling pipeline for SSPACE-LongRead scaffolder output
Source: PLoS One. 2019 Sep 9;14(9):e0216885. doi: 10.1371/journal.pone.0216885 (PMC6733440; doi:10.1371/journal.pone.0216885)
Supplement: S2 Table — An admittedly small number of Pacific Biosciences RS II platform circular consensus reads (reads of insert) with summed length of about 280 kbp filled 45.5 million unknown bases in the draft genome, a result reported by FGAP with the default alignment settings. By changing the FGAP command line options, one can adjust the number of BLAST [14] hits returned. By default, this is 200 hits. We ran another test, where we reduced this amount to 2 so that only the best two BLAST hits would be considered in the gap filling. Still, more than 4.5 million N’s were reportedly filled with our test set, a far greater number of bases than contained by the original read data used. The default BLAST alignment parameters of FGAP for opening and extending a gap are both set to the value 1. The default values in command line applications of BLAST for opening and extending a gap are set as 5 and 2, respectively, as written in the BLAST user guide [36]. Depending on the total score of the alignment, gap opening in the alignment is up to 80% and gap extension up to 50% more likely than the BLAST defaults. The minimum raw score of a BLAST hit in FGAP is set to value 25, a typical raw score value of highly dissimilar sequences irrespective of the gap penalty parameters. Moreover, a maximum of 200 BLAST results may be returned for a 70 percent identity in alignment length of 300 bp by default. In general, the default parameters of FGAP appear too lenient and may fill gaps based on alignments that are incorrect and may appear multiple times where unique alignments are desired. (XLSX) [file pone.0216885.s004.xlsx]

## Sheet: S2_Table
	scaffolds	gaps	number of Ns
Draft genome	11949	213981	80946504
Long reads	104 PacBio RS II reads of insert SSPACE-LongRead to create the scaffolds (min read length 229, max read length 9726, total sequence 281 827 bp)	-	-
FGAP output	11949	124799	35400095
Gaps filled		89182	45546409
% filled		0.416775	0.562673
